# Supplementary material for: Dipotassium zinc tetra­iodate(V) dihydrate
Source: Acta Crystallogr Sect E Struct Rep Online. 2010 Feb 20;66(Pt 3):i22–3. doi: 10.1107/S1600536810006008 (PMC2983655; doi:10.1107/S1600536810006008)
Supplement: Supplementary file 2 [file e-66-00i22-Isup2.hkl]

data_I
loop_
 _refln_index_h
 _refln_index_k
 _refln_index_l
 _refln_F_meas
 _refln_F_calc
 _refln_F_sigma
 _refln_observed_status
   0 -10   0     74.98     76.70      2.91 o
   1  -9   0      5.44      6.02      1.38 <
   3  -9   0     40.98     41.87      0.84 o
   5  -9   0     32.15     33.57      0.92 o
   0  -8   0     96.25     93.22      1.55 o
   2  -8   0    105.01    102.82      1.38 o
   4  -8   0     76.80     75.93      1.07 o
   6  -8   0     61.83     61.59      1.03 o
   8  -8   0     26.17     27.62      0.97 o
   1  -7   0     31.06     31.24      0.54 o
   3  -7   0     31.58     31.51      0.52 o
   5  -7   0     68.52     67.10      0.91 o
   7  -7   0     64.25     64.01      0.97 o
   9  -7   0     75.68     74.87      1.38 o
   0  -6   0    151.86    151.72      2.15 o
   2  -6   0    140.53    138.42      1.76 o
   4  -6   0     98.09     96.78      1.19 o
   6  -6   0     74.34     72.94      0.98 o
   8  -6   0     47.17     46.64      0.82 o
  10  -6   0     29.15     30.06      0.76 o
   1  -5   0     46.50     46.99      0.64 o
   3  -5   0     73.67     74.31      0.88 o
   5  -5   0     75.10     75.07      0.90 o
   7  -5   0     65.84     64.86      0.90 o
   9  -5   0     89.91     88.15      1.21 o
  11  -5   0     81.91     81.19      1.32 o
   0  -4   0    203.58    202.19      2.85 o
   2  -4   0    162.65    162.29      1.90 o
   4  -4   0    155.35    157.12      1.79 o
   6  -4   0     81.14     80.30      1.02 o
   8  -4   0     69.36     68.21      0.88 o
  10  -4   0     21.55     22.23      0.50 o
  12  -4   0     26.07     26.27      0.68 o
   1  -3   0     26.64     26.23      0.37 o
   3  -3   0     70.51     74.21      0.85 o
   5  -3   0     83.08     82.82      1.00 o
   7  -3   0    131.54    130.53      1.55 o
   9  -3   0     86.47     85.59      1.08 o
  11  -3   0     92.63     90.70      1.24 o
  13  -3   0     59.46     60.80      1.21 o
   0  -2   0    173.59    172.79      2.40 o
   2  -2   0    232.36    226.61      2.65 o
   4  -2   0    136.05    136.02      1.61 o
   6  -2   0    141.52    142.80      1.68 o
   8  -2   0     34.62     34.27      0.52 o
  10  -2   0     51.68     51.63      0.79 o
  12  -2   0      7.60      8.59      0.83 o
  14  -2   0     14.67     14.49      1.31 o
   1  -1   0     52.66     62.55      0.63 o
   3  -1   0     80.79     83.39      0.97 o
   5  -1   0    109.98    112.53      1.32 o
   7  -1   0    102.37    103.08      1.24 o
   9  -1   0    118.11    118.11      1.43 o
  11  -1   0     93.49     92.72      1.27 o
  13  -1   0     76.78     77.00      1.17 o
   2   0   0    148.04    148.61      1.73 o
   4   0   0    174.68    182.00      2.05 o
   6   0   0     26.43     27.17      0.40 o
   8   0   0    134.19    135.86      1.64 o
  10   0   0      9.42      9.94      0.65 o
  12   0   0     24.88     26.18      0.60 o
  14   0   0     36.06     38.67      1.02 o
   1   1   0     57.87     61.98      0.70 o
   3   1   0     82.75     84.81      1.02 o
   5   1   0    108.77    111.75      1.38 o
   7   1   0    103.40    103.82      1.28 o
   9   1   0    116.97    117.73      1.46 o
  11   1   0     94.22     93.56      1.29 o
  13   1   0     76.19     75.95      1.28 o
   0   2   0    166.97    173.03      2.19 o
   2   2   0    231.43    227.49      2.68 o
   4   2   0    131.49    133.12      1.53 o
   6   2   0    141.78    143.70      1.66 o
   8   2   0     35.94     35.84      0.52 o
  10   2   0     52.17     52.72      0.74 o
  12   2   0     10.00     10.24      0.74 o
  14   2   0     13.71     15.51      0.98 o
   1   3   0     25.98     26.15      0.36 o
   3   3   0     70.97     73.74      0.87 o
   5   3   0     82.80     83.39      1.01 o
   7   3   0    131.06    131.29      1.57 o
   9   3   0     85.84     85.63      1.11 o
  11   3   0     90.70     89.96      1.27 o
  13   3   0     59.97     60.73      1.22 o
   0   4   0    194.48    201.64      2.43 o
   2   4   0    160.86    162.45      1.93 o
   4   4   0    158.07    157.56      1.91 o
   6   4   0     81.89     81.39      1.04 o
   8   4   0     68.11     68.30      0.90 o
  10   4   0     22.30     22.48      0.52 o
  12   4   0     28.05     28.03      0.75 o
   1   5   0     46.18     47.69      0.59 o
   3   5   0     72.09     72.71      0.90 o
   5   5   0     76.56     76.91      0.95 o
   7   5   0     65.80     64.70      0.90 o
   9   5   0     89.70     88.34      1.24 o
  11   5   0     80.59     79.97      1.27 o
   0   6   0    145.82    150.38      1.85 o
   2   6   0    137.94    138.69      1.66 o
   4   6   0     99.02     97.79      1.20 o
   6   6   0     76.17     73.82      1.01 o
   8   6   0     47.07     46.29      0.77 o
  10   6   0     29.53     31.40      0.76 o
   1   7   0     30.82     30.66      0.45 o
   3   7   0     32.63     33.20      0.50 o
   5   7   0     67.12     66.02      0.93 o
   7   7   0     65.33     64.48      0.91 o
   9   7   0     74.63     73.93      1.30 o
   0   8   0     90.06     92.14      1.39 o
   2   8   0    103.71    102.91      1.28 o
   4   8   0     75.43     75.64      0.98 o
   6   8   0     63.94     62.67      1.03 o
   8   8   0     25.97     27.49      0.79 o
   1   9   0      4.52      4.61      1.01 <
   3   9   0     41.42     41.20      0.76 o
   5   9   0     34.09     34.68      0.73 o
   0  10   0     77.56     77.76      2.15 o
  -7  -9   1     34.87     36.14      1.34 o
  -5  -9   1     21.06     21.76      1.12 o
  -3  -9   1     17.18     18.49      0.55 o
  -1  -9   1     11.51     12.83      0.72 o
   1  -9   1     12.91     13.49      0.63 o
   3  -9   1     21.73     22.68      0.64 o
   5  -9   1     15.87     17.42      0.87 o
  -8  -8   1     51.33     49.13      1.30 o
  -6  -8   1     14.65     15.42      0.52 o
  -4  -8   1     46.43     46.35      0.73 o
  -2  -8   1     34.07     33.89      0.61 o
   0  -8   1     42.26     41.27      0.69 o
   2  -8   1     25.92     25.86      0.52 o
   4  -8   1     54.22     53.08      0.81 o
   6  -8   1      2.19      3.54      3.08 <
 -11  -7   1     11.78     12.77      1.16 o
  -9  -7   1     34.18     34.60      0.70 o
  -7  -7   1     39.76     39.57      0.65 o
  -5  -7   1     40.91     40.54      0.62 o
  -3  -7   1     26.80     27.41      0.49 o
  -1  -7   1     26.96     26.60      0.48 o
   1  -7   1     37.73     37.56      0.59 o
   3  -7   1     25.72     26.07      0.46 o
   5  -7   1     33.32     33.04      0.55 o
   7  -7   1     28.20     28.85      0.69 o
   9  -7   1     28.11     29.62      0.82 o
 -12  -6   1     28.40     30.00      0.92 o
 -10  -6   1     71.79     70.37      1.12 o
  -8  -6   1     21.81     22.26      0.51 o
  -6  -6   1     36.35     35.76      0.57 o
  -4  -6   1     37.43     36.57      0.53 o
  -2  -6   1     46.74     46.33      0.65 o
   0  -6   1     44.83     43.32      0.63 o
   2  -6   1     42.35     41.59      0.58 o
   4  -6   1     20.88     21.09      0.38 o
   6  -6   1     49.70     50.59      0.74 o
   8  -6   1     17.42     19.38      0.56 o
  10  -6   1     48.02     49.92      0.97 o
 -13  -5   1     13.23     13.04      1.10 o
 -11  -5   1     27.05     28.18      0.67 o
  -9  -5   1     41.77     40.11      0.67 o
  -7  -5   1     24.43     24.30      0.49 o
  -5  -5   1     59.35     58.79      0.75 o
  -3  -5   1     28.43     27.96      0.43 o
  -1  -5   1     43.57     43.66      0.61 o
   1  -5   1     42.44     41.64      0.58 o
   3  -5   1     25.08     25.34      0.37 o
   5  -5   1     47.54     47.24      0.66 o
   7  -5   1     26.12     26.22      0.53 o
   9  -5   1     30.47     30.53      0.60 o
  11  -5   1     17.13     18.90      0.82 o
 -14  -4   1     39.25     40.85      1.01 o
 -12  -4   1     75.56     73.22      1.07 o
 -10  -4   1     43.67     43.09      0.64 o
  -8  -4   1     68.29     67.83      0.85 o
  -6  -4   1     43.83     42.75      0.63 o
  -4  -4   1     29.36     29.01      0.40 o
  -2  -4   1     66.00     65.11      0.82 o
   0  -4   1     43.88     44.49      0.56 o
   2  -4   1     51.76     51.27      0.66 o
   4  -4   1     50.74     51.05      0.66 o
   6  -4   1     35.59     35.34      0.56 o
   8  -4   1     58.34     57.53      0.83 o
  10  -4   1     33.26     33.90      0.66 o
  12  -4   1     56.30     58.84      1.58 o
 -13  -3   1     11.18     11.51      0.71 o
 -11  -3   1     34.07     33.74      0.58 o
  -9  -3   1     16.16     16.27      0.41 o
  -7  -3   1     69.43     69.33      0.85 o
  -5  -3   1     26.20     24.02      0.38 o
  -3  -3   1    100.20    101.05      1.18 o
  -1  -3   1     47.69     47.62      0.62 o
   1  -3   1     26.77     26.70      0.36 o
   3  -3   1     60.73     61.50      0.75 o
   5  -3   1     20.95     20.09      0.39 o
   7  -3   1     59.96     59.28      0.77 o
   9  -3   1      9.79     10.45      0.61 o
  11  -3   1     17.99     18.86      0.56 o
 -14  -2   1     67.02     65.75      1.18 o
 -12  -2   1     59.18     58.15      0.88 o
 -10  -2   1     73.15     72.58      0.96 o
  -8  -2   1     48.47     47.38      0.64 o
  -6  -2   1     54.10     53.51      0.71 o
  -4  -2   1     32.56     32.16      0.43 o
  -2  -2   1     18.60     17.74      0.27 o
   0  -2   1     51.49     52.55      0.64 o
   2  -2   1     74.48     74.02      0.93 o
   4  -2   1     23.31     22.15      0.37 o
   6  -2   1     40.61     40.11      0.55 o
   8  -2   1     36.41     35.82      0.54 o
  10  -2   1     62.54     62.10      0.88 o
  12  -2   1     49.04     51.39      0.97 o
 -15  -1   1     11.50     12.36      1.13 o
 -13  -1   1     17.01     15.88      0.61 o
 -11  -1   1     12.30     12.11      0.48 o
  -9  -1   1     44.88     43.24      0.61 o
  -7  -1   1     49.29     49.07      0.69 o
  -5  -1   1     77.85     78.71      0.97 o
  -3  -1   1     23.49     23.81      0.33 o
  -1  -1   1     49.35     50.65      0.59 o
   1  -1   1     38.15     39.09      0.48 o
   3  -1   1     19.90     19.50      0.33 o
   5  -1   1     70.63     69.48      0.86 o
   7  -1   1     34.36     34.24      0.48 o
   9  -1   1     28.11     27.98      0.48 o
  11  -1   1      4.69      5.11      1.07 <
  13  -1   1     11.85     13.34      1.27 o
 -14   0   1     62.05     62.45      1.19 o
 -12   0   1     68.24     67.15      0.98 o
 -10   0   1     73.03     72.59      0.93 o
  -8   0   1     45.56     47.03      0.62 o
  -6   0   1     35.07     34.89      0.81 o
  -4   0   1     10.71      9.98      0.29 o
  -2   0   1     13.22     16.07      0.21 o
   0   0   1      3.13     10.23      0.64 <
   2   0   1     37.80     38.24      0.53 o
   4   0   1     38.40     37.15      0.53 o
   6   0   1     54.04     53.84      0.74 o
   8   0   1     37.55     37.51      0.57 o
  10   0   1     49.12     48.86      0.75 o
  12   0   1     55.40     56.78      0.96 o
 -15   1   1     10.55     11.58      1.01 o
 -13   1   1     17.41     16.47      0.61 o
 -11   1   1     10.61     10.48      0.60 o
  -9   1   1     43.08     42.44      0.63 o
  -7   1   1     50.16     50.44      0.69 o
  -5   1   1     76.55     77.64      0.96 o
  -3   1   1     23.79     24.14      0.33 o
  -1   1   1     49.33     50.32      0.60 o
   1   1   1     39.97     40.39      0.49 o
   3   1   1     21.62     21.62      0.36 o
   5   1   1     69.64     68.27      0.88 o
   7   1   1     35.27     34.64      0.51 o
   9   1   1     26.90     27.06      0.50 o
  11   1   1      2.63      3.63      2.00 <
  13   1   1     11.82     13.59      1.14 o
 -14   2   1     65.59     65.10      1.17 o
 -12   2   1     59.15     58.62      0.85 o
 -10   2   1     70.99     70.56      0.91 o
  -8   2   1     47.91     47.90      0.65 o
  -6   2   1     51.63     52.46      0.68 o
  -4   2   1     27.83     28.01      0.38 o
  -2   2   1     19.16     18.56      0.28 o
   0   2   1     49.80     50.27      0.64 o
   2   2   1     73.37     72.73      0.87 o
   4   2   1     26.39     25.20      0.40 o
   6   2   1     39.20     39.32      0.55 o
   8   2   1     35.12     34.11      0.60 o
  10   2   1     60.80     60.35      0.89 o
  12   2   1     51.62     52.84      1.01 o
 -13   3   1     12.01     11.68      0.85 o
 -11   3   1     33.16     32.80      0.56 o
  -9   3   1     16.81     16.86      0.39 o
  -7   3   1     70.67     71.18      0.86 o
  -5   3   1     26.08     23.92      0.39 o
  -3   3   1     97.68     98.70      1.16 o
  -1   3   1     46.67     47.72      0.57 o
   1   3   1     29.56     29.22      0.42 o
   3   3   1     59.50     60.34      0.74 o
   5   3   1     21.38     20.35      0.37 o
   7   3   1     60.31     59.80      0.79 o
   9   3   1      8.75      9.72      0.67 o
  11   3   1     16.92     18.06      0.63 o
 -14   4   1     39.92     41.22      0.96 o
 -12   4   1     73.92     72.54      1.09 o
 -10   4   1     44.37     43.97      0.68 o
  -8   4   1     67.18     66.92      0.86 o
  -6   4   1     41.53     40.87      0.61 o
  -4   4   1     28.46     28.56      0.44 o
  -2   4   1     62.55     62.75      0.77 o
   0   4   1     42.86     44.10      0.53 o
   2   4   1     53.10     51.79      0.68 o
   4   4   1     49.77     49.58      0.65 o
   6   4   1     33.91     33.59      0.51 o
   8   4   1     58.61     57.47      0.83 o
  10   4   1     35.18     35.44      0.67 o
  12   4   1     56.77     57.84      1.21 o
 -13   5   1     10.76     13.53      1.39 o
 -11   5   1     27.04     27.86      0.63 o
  -9   5   1     42.08     41.01      0.68 o
  -7   5   1     24.38     24.18      0.46 o
  -5   5   1     59.64     59.21      0.76 o
  -3   5   1     26.12     26.19      0.37 o
  -1   5   1     43.57     43.96      0.56 o
   1   5   1     43.31     42.92      0.57 o
   3   5   1     24.97     23.83      0.39 o
   5   5   1     47.54     46.93      0.64 o
   7   5   1     25.74     26.02      0.53 o
   9   5   1     31.66     31.19      0.66 o
  11   5   1     17.71     18.19      0.74 o
 -12   6   1     29.65     30.66      0.93 o
 -10   6   1     69.75     68.95      1.08 o
  -8   6   1     23.06     23.47      0.47 o
  -6   6   1     35.57     35.30      0.55 o
  -4   6   1     34.61     34.19      0.47 o
  -2   6   1     44.98     45.25      0.57 o
   0   6   1     45.70     44.93      0.60 o
   2   6   1     41.50     40.45      0.56 o
   4   6   1     20.43     20.44      0.40 o
   6   6   1     51.05     49.83      0.76 o
   8   6   1     19.22     20.11      0.59 o
  10   6   1     48.51     49.17      1.06 o
 -11   7   1     14.18     14.08      1.35 o
  -9   7   1     36.71     35.34      0.72 o
  -7   7   1     39.68     39.46      0.65 o
  -5   7   1     40.15     40.13      0.61 o
  -3   7   1     28.41     28.43      0.41 o
  -1   7   1     27.18     27.34      0.43 o
   1   7   1     38.50     38.16      0.56 o
   3   7   1     27.05     27.09      0.44 o
   5   7   1     33.16     32.87      0.54 o
   7   7   1     27.44     28.33      0.66 o
   9   7   1     29.10     29.79      0.85 o
  -8   8   1     50.08     49.64      1.08 o
  -6   8   1     15.34     15.69      0.55 o
  -4   8   1     45.67     45.52      0.68 o
  -2   8   1     33.01     32.27      0.49 o
   0   8   1     40.98     41.81      0.63 o
   2   8   1     28.42     27.19      0.49 o
   4   8   1     53.22     52.60      0.80 o
   6   8   1      0.00      2.65     16.05 <
  -7   9   1     37.96     37.63      0.91 o
  -5   9   1     21.33     21.81      0.65 o
  -3   9   1     16.38     17.74      0.55 o
  -1   9   1     13.65     14.11      0.54 o
   1   9   1     14.42     14.60      0.50 o
   3   9   1     23.80     23.49      0.55 o
   5   9   1     16.43     17.61      0.69 o
  -7  -9   2     61.20     61.32      1.86 o
  -5  -9   2     16.71     17.68      0.80 o
  -3  -9   2     24.57     25.02      0.75 o
  -1  -9   2     16.37     17.75      0.74 o
   1  -9   2      9.49      9.96      0.84 o
   3  -9   2     52.14     54.08      1.07 o
 -10  -8   2     31.52     33.57      1.34 o
  -8  -8   2     49.62     50.64      1.04 o
  -6  -8   2     85.74     83.51      1.18 o
  -4  -8   2     82.91     80.87      1.15 o
  -2  -8   2     97.18     94.73      1.33 o
   0  -8   2     84.39     83.34      1.15 o
   2  -8   2     92.61     91.22      1.20 o
   4  -8   2     62.60     62.91      1.10 o
   6  -8   2     42.30     43.65      0.97 o
 -11  -7   2     58.05     57.21      1.33 o
  -9  -7   2     79.65     79.62      1.19 o
  -7  -7   2     63.11     63.48      0.94 o
  -5  -7   2     58.55     57.52      0.80 o
  -3  -7   2      4.86      5.15      0.93 <
  -1  -7   2     18.62     18.69      0.43 o
   1  -7   2     41.41     42.04      0.61 o
   3  -7   2     43.49     43.46      0.64 o
   5  -7   2     74.84     73.56      1.04 o
   7  -7   2     65.00     65.15      1.15 o
 -12  -6   2     15.85     17.74      0.88 o
 -10  -6   2     48.45     48.14      0.83 o
  -8  -6   2     67.35     66.87      0.91 o
  -6  -6   2     98.94     99.00      1.23 o
  -4  -6   2    123.17    120.33      1.52 o
  -2  -6   2    133.83    132.73      1.63 o
   0  -6   2    119.77    118.52      1.45 o
   2  -6   2    110.47    109.86      1.34 o
   4  -6   2     90.64     89.20      1.13 o
   6  -6   2     64.79     63.92      0.94 o
   8  -6   2     20.14     21.17      0.70 o
 -13  -5   2     75.15     73.24      1.40 o
 -11  -5   2     81.72     79.49      1.11 o
  -9  -5   2     86.49     86.38      1.16 o
  -7  -5   2     74.00     73.54      0.97 o
  -5  -5   2     80.18     81.19      0.99 o
  -3  -5   2     34.90     34.77      0.49 o
  -1  -5   2     20.95     21.66      0.35 o
   1  -5   2     70.39     71.49      0.85 o
   3  -5   2     64.15     65.45      0.82 o
   5  -5   2     74.37     74.33      1.02 o
   7  -5   2     78.67     77.34      1.13 o
   9  -5   2     80.29     80.64      1.33 o
 -14  -4   2      9.61      9.99      1.11 o
 -12  -4   2     37.83     37.35      0.65 o
 -10  -4   2     37.23     36.72      0.60 o
  -8  -4   2    113.01    112.44      1.36 o
  -6  -4   2    127.72    127.32      1.55 o
  -4  -4   2    152.93    164.45      1.79 o
  -2  -4   2    138.54    138.37      1.63 o
   0  -4   2    175.25    174.10      2.02 o
   2  -4   2    139.13    139.92      1.62 o
   4  -4   2    130.59    129.77      1.58 o
   6  -4   2     59.22     58.69      0.84 o
   8  -4   2     44.01     42.65      0.78 o
  10  -4   2      7.99      6.40      1.25 o
 -15  -3   2     59.43     58.79      1.12 o
 -13  -3   2     56.74     55.53      0.89 o
 -11  -3   2    109.00    105.84      1.38 o
  -9  -3   2    110.34    110.58      1.39 o
  -7  -3   2    133.85    136.00      1.59 o
  -5  -3   2     36.39     36.92      0.47 o
  -3  -3   2     31.32     32.32      0.44 o
  -1  -3   2     35.39     36.08      0.45 o
   1  -3   2     32.37     32.96      0.43 o
   3  -3   2    108.34    109.61      1.28 o
   5  -3   2     90.89     92.19      1.14 o
   7  -3   2    107.67    106.88      1.38 o
   9  -3   2     73.51     72.37      1.01 o
  11  -3   2     69.04     71.56      1.47 o
 -14  -2   2     30.28     30.59      0.67 o
 -12  -2   2      8.12      8.20      0.70 o
 -10  -2   2     80.23     79.00      1.03 o
  -8  -2   2     79.97     80.65      0.99 o
  -6  -2   2    195.12    199.77      2.34 o
  -4  -2   2    135.88    138.37      1.58 o
  -2  -2   2    198.30    196.12      2.24 o
   0  -2   2    140.21    141.37      1.59 o
   2  -2   2    215.80    209.63      2.58 o
   4  -2   2    111.11    111.30      1.31 o
   6  -2   2    105.35    104.64      1.24 o
   8  -2   2     11.87     11.73      0.47 o
  10  -2   2     24.15     23.71      0.59 o
 -15  -1   2     54.49     54.79      1.12 o
 -13  -1   2     85.86     84.18      1.16 o
 -11  -1   2     98.52     97.59      1.25 o
  -9  -1   2    132.67    132.76      1.59 o
  -7  -1   2    122.05    123.63      1.46 o
  -5  -1   2    101.98    105.69      1.29 o
  -3  -1   2     25.69     25.40      0.35 o
  -1  -1   2     50.18     49.20      0.60 o
   1  -1   2     78.04     80.59      0.93 o
   3  -1   2     80.83     82.63      0.98 o
   5  -1   2    119.07    120.18      1.45 o
   7  -1   2    104.21    104.40      1.32 o
   9  -1   2     96.84     95.67      1.39 o
  11  -1   2     63.69     64.93      1.11 o
 -16   0   2      4.43      0.94      2.16 <
 -14   0   2     38.54     37.96      0.74 o
 -12   0   2     69.03     68.09      0.94 o
 -10   0   2     39.04     39.28      0.56 o
  -8   0   2    158.85    160.67      1.88 o
  -6   0   2     46.65     49.32      0.61 o
  -4   0   2    228.39    235.01      2.72 o
  -2   0   2    159.38    159.27      1.81 o
   0   0   2    260.37    243.68      3.15 o
   2   0   2     79.12     82.24      0.95 o
   4   0   2    185.32    181.23      2.17 o
   6   0   2     59.67     57.83      0.80 o
   8   0   2     77.04     76.34      1.01 o
  10   0   2     26.89     27.82      0.55 o
  12   0   2      6.62      2.20      2.07 <
 -15   1   2     54.60     55.02      1.13 o
 -13   1   2     85.08     83.94      1.21 o
 -11   1   2     98.76     98.99      1.27 o
  -9   1   2    130.49    131.83      1.61 o
  -7   1   2    122.16    124.24      1.45 o
  -5   1   2    100.77    104.46      1.22 o
  -3   1   2     24.58     24.83      0.34 o
  -1   1   2     51.65     51.46      0.69 o
   1   1   2     77.17     79.51      0.95 o
   3   1   2     82.09     83.64      1.03 o
   5   1   2    120.76    120.10      1.48 o
   7   1   2    105.71    105.37      1.36 o
   9   1   2     94.19     94.44      1.32 o
  11   1   2     63.72     65.35      1.09 o
 -14   2   2     29.50     30.88      0.63 o
 -12   2   2      9.56      9.30      0.73 o
 -10   2   2     81.22     81.40      1.03 o
  -8   2   2     78.13     79.56      0.98 o
  -6   2   2    196.73    199.68      2.31 o
  -4   2   2    134.64    136.86      1.62 o
  -2   2   2    200.67    198.53      2.29 o
   0   2   2    139.78    141.15      1.64 o
   2   2   2    215.50    209.84      2.51 o
   4   2   2    109.98    109.55      1.32 o
   6   2   2    107.37    105.92      1.35 o
   8   2   2     12.47     12.22      0.63 o
  10   2   2     24.04     23.92      0.59 o
 -15   3   2     59.37     59.34      1.14 o
 -13   3   2     55.97     55.29      0.84 o
 -11   3   2    106.29    105.12      1.32 o
  -9   3   2    110.51    110.85      1.33 o
  -7   3   2    132.01    136.37      1.54 o
  -5   3   2     36.52     36.84      0.49 o
  -3   3   2     29.48     31.32      0.41 o
  -1   3   2     35.87     36.53      0.47 o
   1   3   2     31.31     31.93      0.41 o
   3   3   2    108.79    109.06      1.31 o
   5   3   2     93.27     92.78      1.15 o
   7   3   2    108.54    107.59      1.41 o
   9   3   2     73.00     72.27      1.05 o
  11   3   2     69.03     71.26      1.29 o
 -14   4   2      9.01     10.32      1.29 o
 -12   4   2     38.20     38.23      0.63 o
 -10   4   2     36.49     36.59      0.55 o
  -8   4   2    110.24    112.59      1.31 o
  -6   4   2    126.31    127.64      1.50 o
  -4   4   2    165.94    165.01      1.98 o
  -2   4   2    139.66    140.27      1.62 o
   0   4   2    177.75    173.84      2.14 o
   2   4   2    140.75    139.33      1.66 o
   4   4   2    132.43    129.93      1.62 o
   6   4   2     59.68     59.07      0.81 o
   8   4   2     44.17     43.59      0.77 o
  10   4   2      9.44      7.67      0.95 o
 -13   5   2     73.90     74.00      1.51 o
 -11   5   2     79.71     78.34      1.15 o
  -9   5   2     87.30     87.31      1.17 o
  -7   5   2     71.20     72.13      0.90 o
  -5   5   2     79.58     81.54      0.97 o
  -3   5   2     32.53     33.10      0.48 o
  -1   5   2     19.77     20.08      0.33 o
   1   5   2     72.19     72.23      0.93 o
   3   5   2     65.47     65.08      0.83 o
   5   5   2     76.52     75.00      1.01 o
   7   5   2     77.82     76.19      1.13 o
   9   5   2     81.66     81.43      1.40 o
 -12   6   2     14.41     16.52      0.90 o
 -10   6   2     49.07     49.08      0.80 o
  -8   6   2     67.16     67.39      0.94 o
  -6   6   2     99.71    100.01      1.25 o
  -4   6   2    121.61    119.83      1.47 o
  -2   6   2    132.39    132.86      1.59 o
   0   6   2    120.01    119.40      1.46 o
   2   6   2    113.69    110.83      1.42 o
   4   6   2     90.22     88.36      1.15 o
   6   6   2     65.40     64.14      0.99 o
   8   6   2     19.71     21.21      0.67 o
 -11   7   2     58.06     58.77      1.32 o
  -9   7   2     78.99     77.64      1.18 o
  -7   7   2     63.14     63.31      0.91 o
  -5   7   2     56.47     56.55      0.79 o
  -3   7   2      6.20      6.25      0.66 o
  -1   7   2     19.40     19.07      0.37 o
   1   7   2     41.79     41.59      0.61 o
   3   7   2     45.00     44.25      0.67 o
   5   7   2     73.71     72.28      1.08 o
   7   7   2     66.66     66.11      1.20 o
 -10   8   2     30.99     33.28      1.01 o
  -8   8   2     48.80     49.92      0.95 o
  -6   8   2     85.23     84.21      1.18 o
  -4   8   2     82.47     81.17      1.11 o
  -2   8   2     96.94     95.68      1.32 o
   0   8   2     83.34     82.28      1.12 o
   2   8   2     92.86     91.21      1.22 o
   4   8   2     63.03     62.72      0.98 o
   6   8   2     42.90     44.05      0.88 o
  -7   9   2     58.79     59.99      1.21 o
  -5   9   2     17.48     19.31      0.60 o
  -3   9   2     23.58     24.26      0.59 o
  -1   9   2     15.59     17.13      0.63 o
   1   9   2     10.25     11.08      0.66 o
   3   9   2     51.96     52.26      0.92 o
  -7  -9   3     30.81     32.07      0.90 o
  -5  -9   3     14.22     15.20      0.71 o
  -3  -9   3     13.80     13.89      0.79 o
  -1  -9   3     12.46     13.93      0.68 o
   1  -9   3      4.34      2.92      1.58 <
 -10  -8   3     10.83     13.92      1.68 o
  -8  -8   3     55.60     54.38      1.19 o
  -6  -8   3     20.50     21.15      0.52 o
  -4  -8   3     37.09     37.32      0.67 o
  -2  -8   3     28.25     28.70      0.60 o
   0  -8   3     41.55     41.16      0.66 o
   2  -8   3     17.49     18.56      0.52 o
   4  -8   3     34.63     35.14      0.72 o
 -11  -7   3     27.29     29.16      0.75 o
  -9  -7   3     38.73     37.62      0.72 o
  -7  -7   3     35.71     35.50      0.62 o
  -5  -7   3     40.82     39.58      0.62 o
  -3  -7   3     23.11     23.52      0.48 o
  -1  -7   3      9.56      9.90      0.51 o
   1  -7   3     39.68     39.13      0.59 o
   3  -7   3     19.86     20.83      0.48 o
   5  -7   3     24.80     25.74      0.64 o
 -12  -6   3     36.58     36.79      0.82 o
 -10  -6   3     62.50     61.41      0.92 o
  -8  -6   3     17.15     16.61      0.46 o
  -6  -6   3     44.13     43.34      0.60 o
  -4  -6   3     30.00     29.59      0.50 o
  -2  -6   3     36.69     36.19      0.54 o
   0  -6   3     44.13     44.27      0.58 o
   2  -6   3     27.23     27.07      0.47 o
   4  -6   3     16.23     17.01      0.41 o
   6  -6   3     50.49     51.60      0.87 o
 -13  -5   3     37.65     37.28      0.75 o
 -11  -5   3     30.98     30.91      0.56 o
  -9  -5   3     50.89     49.56      0.78 o
  -7  -5   3     30.64     30.45      0.51 o
  -5  -5   3     46.43     46.52      0.61 o
  -3  -5   3     17.14     16.76      0.35 o
  -1  -5   3     44.10     43.99      0.56 o
   1  -5   3     35.87     35.96      0.49 o
   3  -5   3     25.86     25.10      0.41 o
   5  -5   3     32.25     32.45      0.56 o
   7  -5   3     21.06     22.11      0.59 o
 -14  -4   3     48.04     47.07      0.93 o
 -12  -4   3     78.36     76.68      1.09 o
 -10  -4   3     41.87     40.66      0.63 o
  -8  -4   3     59.95     59.72      0.74 o
  -6  -4   3     49.30     49.17      0.66 o
  -4  -4   3     35.82     35.95      0.48 o
  -2  -4   3     48.55     48.00      0.62 o
   0  -4   3     22.19     22.51      0.33 o
   2  -4   3     46.40     46.34      0.61 o
   4  -4   3     42.25     42.33      0.62 o
   6  -4   3     34.23     34.02      0.57 o
   8  -4   3     58.98     58.57      0.90 o
 -15  -3   3     17.87     18.60      0.77 o
 -13  -3   3      5.87      4.89      0.93 o
 -11  -3   3     52.87     52.28      0.74 o
  -9  -3   3     19.82     20.93      0.40 o
  -7  -3   3     83.17     82.46      1.01 o
  -5  -3   3     12.03     11.64      0.30 o
  -3  -3   3     40.66     41.56      0.49 o
  -1  -3   3     38.35     37.91      0.48 o
   1  -3   3     38.72     37.62      0.52 o
   3  -3   3     39.36     39.02      0.53 o
   5  -3   3     14.96     15.35      0.40 o
   7  -3   3     43.07     43.23      0.64 o
   9  -3   3      5.35      7.28      1.63 <
 -16  -2   3     53.38     52.99      1.13 o
 -14  -2   3     72.57     70.48      1.16 o
 -12  -2   3     58.50     57.75      0.85 o
 -10  -2   3     77.54     75.99      1.01 o
  -8  -2   3     45.95     45.16      0.64 o
  -6  -2   3     41.69     41.77      0.54 o
  -4  -2   3     34.86     35.42      0.45 o
  -2  -2   3     29.78     27.91      0.38 o
   0  -2   3     32.47     32.08      0.42 o
   2  -2   3     28.42     28.57      0.39 o
   4  -2   3     12.95     13.40      0.36 o
   6  -2   3     49.56     50.37      0.67 o
   8  -2   3     49.45     49.43      0.75 o
  10  -2   3     49.94     52.09      1.10 o
 -15  -1   3     12.55     13.27      0.73 o
 -13  -1   3     30.34     29.56      0.57 o
 -11  -1   3     39.97     39.87      0.62 o
  -9  -1   3     72.86     72.41      0.93 o
  -7  -1   3     30.28     29.76      0.46 o
  -5  -1   3     33.58     35.54      0.46 o
  -3  -1   3     19.85     20.15      0.28 o
  -1  -1   3     62.80     62.16      0.73 o
   1  -1   3     42.73     42.05      0.51 o
   3  -1   3     25.08     25.19      0.40 o
   5  -1   3     42.83     42.71      0.59 o
   7  -1   3     13.27     13.05      0.57 o
   9  -1   3     16.82     17.85      0.56 o
 -16   0   3     59.33     59.85      1.48 o
 -14   0   3     83.49     80.41      1.18 o
 -12   0   3     72.49     71.91      0.94 o
 -10   0   3     53.71     52.58      0.85 o
  -8   0   3     22.49     22.74      0.38 o
  -6   0   3     63.28     63.71      0.79 o
  -4   0   3     36.64     35.35      0.46 o
  -2   0   3     15.61     14.79      0.34 o
   2   0   3     18.17     18.45      0.33 o
   4   0   3     47.48     47.34      0.64 o
   6   0   3     55.35     53.73      0.75 o
   8   0   3     39.36     40.34      0.67 o
  10   0   3     41.82     43.60      0.90 o
 -15   1   3     10.85     12.65      0.83 o
 -13   1   3     29.04     28.60      0.55 o
 -11   1   3     40.40     41.50      0.59 o
  -9   1   3     71.21     71.40      0.89 o
  -7   1   3     27.36     28.02      0.42 o
  -5   1   3     36.58     38.17      0.49 o
  -3   1   3     21.47     22.12      0.30 o
  -1   1   3     57.10     60.20      0.69 o
   1   1   3     44.40     43.51      0.57 o
   3   1   3     26.47     26.89      0.40 o
   5   1   3     41.34     40.95      0.59 o
   7   1   3     13.04     13.13      0.55 o
   9   1   3     16.84     18.00      0.57 o
 -16   2   3     54.53     54.28      1.19 o
 -14   2   3     71.36     69.64      1.06 o
 -12   2   3     58.09     58.02      0.80 o
 -10   2   3     74.19     73.85      0.94 o
  -8   2   3     46.46     46.26      0.63 o
  -6   2   3     40.38     40.73      0.53 o
  -4   2   3     31.06     31.19      0.41 o
  -2   2   3     27.39     28.40      0.39 o
   0   2   3     30.37     29.69      0.41 o
   2   2   3     27.47     27.57      0.39 o
   4   2   3     14.53     14.07      0.52 o
   6   2   3     49.22     48.46      0.75 o
   8   2   3     49.72     49.24      0.79 o
  10   2   3     50.69     51.55      0.97 o
 -15   3   3     17.24     17.83      0.71 o
 -13   3   3      4.72      4.68      1.21 <
 -11   3   3     51.47     51.85      0.69 o
  -9   3   3     21.37     21.96      0.42 o
  -7   3   3     82.51     82.79      1.02 o
  -5   3   3     12.05     11.55      0.32 o
  -3   3   3     38.67     40.59      0.49 o
  -1   3   3     36.80     36.77      0.48 o
   1   3   3     39.33     37.88      0.51 o
   3   3   3     41.85     40.65      0.57 o
   5   3   3     13.91     14.83      0.40 o
   7   3   3     42.38     42.66      0.70 o
   9   3   3      7.38      7.65      0.99 o
 -14   4   3     47.82     47.67      0.94 o
 -12   4   3     76.77     75.58      1.02 o
 -10   4   3     41.24     40.84      0.65 o
  -8   4   3     59.00     59.01      0.76 o
  -6   4   3     47.48     47.88      0.61 o
  -4   4   3     34.06     35.13      0.48 o
  -2   4   3     46.52     46.39      0.62 o
   0   4   3     22.81     22.69      0.35 o
   2   4   3     44.70     44.24      0.59 o
   4   4   3     41.21     40.79      0.61 o
   6   4   3     35.03     34.94      0.60 o
   8   4   3     58.43     58.05      0.96 o
 -13   5   3     37.12     37.69      0.96 o
 -11   5   3     28.26     28.68      0.61 o
  -9   5   3     50.31     49.70      0.73 o
  -7   5   3     32.29     32.51      0.49 o
  -5   5   3     47.95     48.17      0.66 o
  -3   5   3     14.35     14.58      0.34 o
  -1   5   3     45.14     44.28      0.60 o
   1   5   3     37.19     36.35      0.50 o
   3   5   3     24.52     23.78      0.46 o
   5   5   3     33.44     33.28      0.59 o
   7   5   3     22.19     22.10      0.60 o
 -12   6   3     37.07     37.47      0.82 o
 -10   6   3     61.01     60.00      0.91 o
  -8   6   3     16.38     15.74      0.47 o
  -6   6   3     42.91     42.43      0.64 o
  -4   6   3     32.39     31.07      0.48 o
  -2   6   3     35.47     35.24      0.52 o
   0   6   3     43.57     42.38      0.62 o
   2   6   3     27.06     25.74      0.45 o
   4   6   3     18.24     18.48      0.45 o
   6   6   3     50.58     50.60      0.95 o
 -11   7   3     28.98     29.42      0.79 o
  -9   7   3     37.22     36.91      0.69 o
  -7   7   3     36.55     35.86      0.61 o
  -5   7   3     41.01     40.99      0.62 o
  -3   7   3     25.81     24.60      0.47 o
  -1   7   3     10.84     10.50      0.42 o
   1   7   3     41.16     40.17      0.62 o
   3   7   3     20.94     21.14      0.46 o
   5   7   3     25.87     25.54      0.67 o
 -10   8   3     13.39     14.37      1.03 o
  -8   8   3     54.92     53.96      1.00 o
  -6   8   3     20.83     21.33      0.53 o
  -4   8   3     36.86     37.08      0.59 o
  -2   8   3     28.46     27.47      0.59 o
   0   8   3     41.86     41.29      0.69 o
   2   8   3     17.78     18.76      0.46 o
   4   8   3     35.14     34.69      0.77 o
  -7   9   3     31.23     33.31      0.75 o
  -5   9   3     14.21     15.70      0.62 o
  -3   9   3     13.85     15.13      0.64 o
  -1   9   3     14.97     15.78      0.67 o
   1   9   3      5.13      3.11      1.56 <
  -7  -9   4     41.17     43.56      1.06 o
  -5  -9   4      6.22      8.18      1.36 <
  -3  -9   4     17.75     18.98      0.66 o
  -1  -9   4     26.95     29.54      0.99 o
 -10  -8   4     51.09     51.07      1.05 o
  -8  -8   4     57.29     57.19      1.19 o
  -6  -8   4     83.41     81.93      1.39 o
  -4  -8   4     81.88     80.27      1.12 o
  -2  -8   4     94.56     92.95      1.38 o
   0  -8   4     72.59     71.97      1.15 o
   2  -8   4     60.73     61.24      1.08 o
 -11  -7   4     48.60     48.81      1.06 o
  -9  -7   4     65.30     63.96      1.03 o
  -7  -7   4     42.77     42.35      0.68 o
  -5  -7   4     38.42     38.99      0.59 o
  -3  -7   4     11.87     12.30      0.45 o
  -1  -7   4     20.63     20.54      0.45 o
   1  -7   4     53.32     53.28      0.78 o
   3  -7   4     57.12     57.92      0.93 o
 -14  -6   4     18.91     22.52      1.14 o
 -12  -6   4     29.23     30.74      0.68 o
 -10  -6   4     56.14     56.00      0.84 o
  -8  -6   4     83.64     82.21      1.16 o
  -6  -6   4    116.38    113.14      1.48 o
  -4  -6   4    119.38    116.98      1.41 o
  -2  -6   4    113.29    112.30      1.34 o
   0  -6   4    101.04     99.26      1.27 o
   2  -6   4     83.26     81.87      1.09 o
   4  -6   4     50.64     51.17      0.79 o
   6  -6   4     28.94     31.21      1.05 o
 -15  -5   4     57.38     59.41      1.57 o
 -13  -5   4     79.69     77.43      1.19 o
 -11  -5   4     65.12     63.70      0.89 o
  -9  -5   4     66.91     66.24      0.91 o
  -7  -5   4     57.09     57.29      0.79 o
  -5  -5   4     57.02     56.61      0.71 o
  -3  -5   4     12.31     11.90      0.30 o
  -1  -5   4     39.02     39.42      0.52 o
   1  -5   4     71.68     71.37      0.92 o
   3  -5   4     72.22     70.43      0.91 o
   5  -5   4     76.08     76.57      1.06 o
   7  -5   4     64.42     66.70      1.57 o
 -16  -4   4     14.46     17.05      1.32 o
 -14  -4   4     12.49     12.61      0.70 o
 -12  -4   4     54.21     53.32      0.79 o
 -10  -4   4     67.88     67.00      0.90 o
  -8  -4   4    129.86    129.41      1.52 o
  -6  -4   4    123.62    122.19      1.50 o
  -4  -4   4    157.23    154.81      1.80 o
  -2  -4   4    140.24    139.03      1.60 o
   0  -4   4    148.56    145.45      1.73 o
   2  -4   4     86.96     85.96      1.05 o
   4  -4   4     70.32     69.44      0.94 o
   6  -4   4     31.77     31.94      0.51 o
   8  -4   4     26.07     29.68      0.85 o
 -15  -3   4     75.97     74.04      1.26 o
 -13  -3   4     74.36     72.21      1.08 o
 -11  -3   4    104.99    103.59      1.30 o
  -9  -3   4     62.19     62.77      0.79 o
  -7  -3   4     82.17     82.70      0.96 o
  -5  -3   4     41.26     40.63      0.53 o
  -3  -3   4     42.35     41.51      0.51 o
  -1  -3   4     59.70     59.52      0.71 o
   1  -3   4     75.14     76.28      0.91 o
   3  -3   4    106.23    106.01      1.27 o
   5  -3   4     76.57     75.76      1.02 o
   7  -3   4     83.54     83.57      1.30 o
 -16  -2   4     22.53     24.22      0.78 o
 -14  -2   4     34.36     34.28      0.65 o
 -12  -2   4     24.49     25.00      0.52 o
 -10  -2   4    118.02    117.20      1.46 o
  -8  -2   4     95.85     96.48      1.17 o
  -6  -2   4    181.17    183.76      2.14 o
  -4  -2   4    137.59    137.47      1.57 o
  -2  -2   4    203.47    199.25      2.36 o
   0  -2   4    121.16    119.58      1.39 o
   2  -2   4    132.29    132.51      1.49 o
   4  -2   4     48.50     48.33      0.66 o
   6  -2   4     62.21     61.11      0.88 o
   8  -2   4      6.07      6.04      1.30 <
 -17  -1   4     59.19     58.57      1.31 o
 -15  -1   4     73.38     72.13      1.13 o
 -13  -1   4     93.26     92.20      1.26 o
 -11  -1   4     85.45     84.84      1.12 o
  -9  -1   4    101.34    101.66      1.26 o
  -7  -1   4     82.37     82.78      1.09 o
  -5  -1   4     66.39     67.75      0.80 o
  -3  -1   4     13.91     13.27      0.22 o
  -1  -1   4     46.17     46.11      0.56 o
   1  -1   4     97.34     97.24      1.13 o
   3  -1   4    102.51    101.13      1.26 o
   5  -1   4    109.96    107.40      1.38 o
   7  -1   4     78.25     77.97      1.07 o
   9  -1   4     65.26     68.08      1.10 o
 -16   0   4      9.78      8.15      1.40 o
 -14   0   4     16.02     16.91      0.62 o
 -12   0   4     99.06    100.02      1.30 o
 -10   0   4     41.76     41.63      0.60 o
  -8   0   4    166.76    166.51      1.95 o
  -6   0   4    100.30    102.21      1.22 o
  -4   0   4    247.02    242.20      2.82 o
  -2   0   4    126.08    127.72      1.42 o
   0   0   4    197.45    188.82      2.29 o
   2   0   4     64.22     64.85      0.83 o
   4   0   4    116.59    113.40      1.41 o
   6   0   4     16.21     17.51      0.54 o
   8   0   4     37.55     37.72      0.74 o
 -17   1   4     56.77     57.48      1.29 o
 -15   1   4     74.47     72.94      1.17 o
 -13   1   4     93.24     92.11      1.24 o
 -11   1   4     85.85     86.09      1.09 o
  -9   1   4     99.45    101.10      1.21 o
  -7   1   4     82.14     83.08      0.99 o
  -5   1   4     66.16     66.11      0.80 o
  -3   1   4     15.06     15.31      0.24 o
  -1   1   4     45.03     45.66      0.56 o
   1   1   4     97.29     96.68      1.20 o
   3   1   4    104.97    103.22      1.28 o
   5   1   4    109.76    106.60      1.41 o
   7   1   4     77.85     77.65      1.12 o
   9   1   4     63.73     67.09      1.16 o
 -16   2   4     22.39     25.77      0.89 o
 -14   2   4     34.10     34.80      0.66 o
 -12   2   4     24.02     25.14      0.50 o
 -10   2   4    118.49    118.69      1.50 o
  -8   2   4     93.83     94.43      1.13 o
  -6   2   4    182.94    184.05      2.12 o
  -4   2   4    135.18    136.80      1.55 o
  -2   2   4    198.85    200.62      2.61 o
   0   2   4    120.18    118.92      1.37 o
   2   2   4    135.44    133.29      1.60 o
   4   2   4     47.32     47.39      0.66 o
   6   2   4     62.47     61.71      0.88 o
   8   2   4      4.47      5.30      1.69 <
 -15   3   4     73.72     73.74      1.21 o
 -13   3   4     73.35     71.74      1.02 o
 -11   3   4    104.09    103.45      1.29 o
  -9   3   4     63.72     64.37      0.77 o
  -7   3   4     83.84     83.59      1.06 o
  -5   3   4     41.67     40.71      0.58 o
  -3   3   4     40.38     40.14      0.54 o
  -1   3   4     59.40     59.01      0.75 o
   1   3   4     76.00     75.77      0.93 o
   3   3   4    107.95    105.95      1.31 o
   5   3   4     77.74     76.32      1.03 o
   7   3   4     85.58     83.72      1.26 o
 -16   4   4     17.07     18.01      1.09 o
 -14   4   4     13.62     14.15      0.64 o
 -12   4   4     53.19     53.86      0.78 o
 -10   4   4     66.14     66.10      0.86 o
  -8   4   4    129.69    129.38      1.57 o
  -6   4   4    123.48    123.00      1.51 o
  -4   4   4    154.08    155.66      1.86 o
  -2   4   4    137.72    139.26      1.63 o
   0   4   4    149.16    144.95      1.75 o
   2   4   4     88.51     85.97      1.15 o
   4   4   4     72.47     70.61      1.05 o
   6   4   4     32.37     32.44      0.63 o
   8   4   4     28.39     30.45      0.78 o
 -15   5   4     55.51     58.19      1.24 o
 -13   5   4     79.26     78.51      1.19 o
 -11   5   4     64.05     63.47      0.90 o
  -9   5   4     66.71     67.37      0.89 o
  -7   5   4     54.73     55.65      0.74 o
  -5   5   4     56.47     57.38      0.79 o
  -3   5   4      9.33      9.41      0.34 o
  -1   5   4     38.81     38.43      0.53 o
   1   5   4     74.03     72.27      0.95 o
   3   5   4     71.85     69.19      0.97 o
   5   5   4     78.04     76.43      1.17 o
   7   5   4     67.14     66.34      1.42 o
 -14   6   4     22.04     24.08      0.97 o
 -12   6   4     27.97     29.96      0.72 o
 -10   6   4     57.44     57.24      0.87 o
  -8   6   4     82.69     82.59      1.12 o
  -6   6   4    115.71    113.03      1.50 o
  -4   6   4    114.99    115.78      1.45 o
  -2   6   4    113.35    113.14      1.43 o
   0   6   4    102.96    100.74      1.27 o
   2   6   4     85.88     82.50      1.15 o
   4   6   4     51.61     50.25      0.88 o
   6   6   4     30.81     31.54      0.84 o
 -11   7   4     49.53     50.04      1.05 o
  -9   7   4     63.61     62.64      0.97 o
  -7   7   4     42.89     42.98      0.66 o
  -5   7   4     36.97     37.74      0.62 o
  -3   7   4     11.68     11.56      0.49 o
  -1   7   4     21.30     21.18      0.45 o
   1   7   4     52.33     52.43      0.76 o
   3   7   4     59.76     58.60      1.03 o
 -10   8   4     50.00     50.32      1.06 o
  -8   8   4     55.48     56.56      1.03 o
  -6   8   4     82.98     83.37      1.33 o
  -4   8   4     81.37     79.90      1.28 o
  -2   8   4     95.86     92.54      1.48 o
   0   8   4     71.69     71.38      1.05 o
   2   8   4     63.76     62.73      1.15 o
  -7   9   4     42.33     43.70      0.91 o
  -5   9   4      7.89      8.86      1.07 o
  -3   9   4     16.10     16.76      0.70 o
  -1   9   4     27.51     28.88      0.75 o
 -10  -8   5     11.82     13.36      1.00 o
  -8  -8   5     44.66     44.72      0.99 o
  -6  -8   5     23.83     24.02      0.71 o
  -4  -8   5     35.62     35.57      0.71 o
  -2  -8   5     20.11     20.82      0.65 o
   0  -8   5     31.59     32.56      0.87 o
 -11  -7   5     30.56     32.49      0.82 o
  -9  -7   5     38.07     37.89      0.71 o
  -7  -7   5     44.12     43.30      0.71 o
  -5  -7   5     28.16     27.63      0.49 o
  -3  -7   5     21.11     20.74      0.44 o
  -1  -7   5     13.95     14.97      0.48 o
   1  -7   5     23.07     24.08      0.63 o
 -14  -6   5     62.76     62.75      1.75 o
 -12  -6   5     20.00     20.88      0.68 o
 -10  -6   5     48.85     48.11      0.77 o
  -8  -6   5     24.12     23.62      0.46 o
  -6  -6   5     43.64     42.92      0.66 o
  -4  -6   5     30.99     30.65      0.44 o
  -2  -6   5     22.49     22.18      0.40 o
   0  -6   5     26.25     26.36      0.48 o
   2  -6   5     30.31     31.54      0.54 o
   4  -6   5      5.89      7.66      2.56 <
 -15  -5   5     18.01     19.38      1.14 o
 -13  -5   5     45.51     43.75      0.79 o
 -11  -5   5     25.82     25.15      0.48 o
  -9  -5   5     51.65     50.49      0.75 o
  -7  -5   5     27.00     26.85      0.46 o
  -5  -5   5     58.84     59.03      0.75 o
  -3  -5   5     13.84     12.79      0.33 o
  -1  -5   5     12.73     12.58      0.40 o
   1  -5   5     32.32     32.49      0.51 o
   3  -5   5     23.77     25.00      0.47 o
   5  -5   5     10.85     12.85      1.29 o
 -16  -4   5     63.81     64.88      1.68 o
 -14  -4   5     41.45     41.56      0.72 o
 -12  -4   5     70.26     68.36      0.94 o
 -10  -4   5     34.13     33.45      0.51 o
  -8  -4   5     43.61     43.70      0.60 o
  -6  -4   5     46.23     45.30      0.59 o
  -4  -4   5     26.68     27.12      0.37 o
  -2  -4   5     39.40     38.31      0.54 o
   0  -4   5     15.22     15.81      0.35 o
   2  -4   5     23.99     24.27      0.40 o
   4  -4   5     37.32     37.24      0.57 o
   6  -4   5     17.38     21.21      0.90 o
 -15  -3   5     25.01     25.13      0.69 o
 -13  -3   5      6.99      7.29      0.88 o
 -11  -3   5     60.02     59.45      0.78 o
  -9  -3   5     43.03     43.20      0.56 o
  -7  -3   5     92.26     91.14      1.17 o
  -5  -3   5     11.45     11.38      0.30 o
  -3  -3   5     22.61     18.55      0.39 o
  -1  -3   5     30.11     29.76      0.44 o
   1  -3   5     16.54     16.60      0.33 o
   3  -3   5     31.76     31.75      0.52 o
   5  -3   5      6.52      6.13      0.97 o
   7  -3   5     15.29     16.88      1.08 o
 -16  -2   5     51.73     50.31      1.10 o
 -14  -2   5     61.48     59.90      0.92 o
 -12  -2   5     55.26     54.99      0.78 o
 -10  -2   5     71.56     69.83      0.90 o
  -8  -2   5     24.78     24.16      0.44 o
  -6  -2   5     12.26     11.70      0.34 o
  -4  -2   5     37.55     37.20      0.50 o
  -2  -2   5     22.94     22.37      0.36 o
   0  -2   5      8.35      8.45      0.35 o
   2  -2   5     17.33     17.33      0.37 o
   4  -2   5     18.14     19.49      0.50 o
   6  -2   5     35.98     37.61      0.71 o
 -17  -1   5     10.78      8.47      1.06 o
 -15  -1   5     12.07     11.43      0.75 o
 -13  -1   5     41.71     41.20      0.68 o
 -11  -1   5     41.17     42.04      0.61 o
  -9  -1   5     70.65     70.57      0.90 o
  -7  -1   5     48.19     48.07      0.63 o
  -5  -1   5     58.19     58.13      0.71 o
  -3  -1   5     20.36     18.46      0.33 o
  -1  -1   5     15.09     14.99      0.27 o
   1  -1   5     36.32     35.97      0.50 o
   3  -1   5     10.57     11.38      0.48 o
   5  -1   5     16.66     17.47      0.57 o
   7  -1   5      6.24      3.84      1.39 <
 -16   0   5     74.11     71.47      1.27 o
 -14   0   5     74.56     70.56      1.04 o
 -12   0   5     38.57     37.80      0.57 o
 -10   0   5     42.62     41.86      0.57 o
  -8   0   5     47.46     47.73      0.63 o
  -6   0   5     51.57     50.25      0.66 o
  -4   0   5     18.86     18.06      0.28 o
  -2   0   5     20.39     20.29      0.29 o
   0   0   5      3.95      3.07      0.79 <
   2   0   5     36.01     34.12      0.53 o
   4   0   5     22.10     22.88      0.49 o
   6   0   5     25.66     26.22      0.62 o
 -17   1   5     10.61      9.88      1.22 o
 -15   1   5      9.69     10.95      0.87 o
 -13   1   5     40.65     41.12      0.65 o
 -11   1   5     43.08     43.58      0.59 o
  -9   1   5     69.20     69.23      0.90 o
  -7   1   5     48.54     48.67      0.62 o
  -5   1   5     57.08     57.67      0.69 o
  -3   1   5     19.53     18.03      0.40 o
  -1   1   5     17.16     16.81      0.29 o
   1   1   5     36.05     35.00      0.51 o
   3   1   5     10.49     10.88      0.46 o
   5   1   5     17.79     17.96      0.54 o
   7   1   5      4.21      3.25      2.02 <
 -16   2   5     52.59     52.05      1.08 o
 -14   2   5     59.25     59.09      0.91 o
 -12   2   5     54.84     54.77      0.76 o
 -10   2   5     68.15     68.15      0.88 o
  -8   2   5     25.84     25.90      0.39 o
  -6   2   5     11.27     10.51      0.31 o
  -4   2   5     34.29     34.68      0.51 o
  -2   2   5     21.49     21.83      0.43 o
   0   2   5      8.72      8.33      0.32 o
   2   2   5     17.22     16.65      0.36 o
   4   2   5     16.68     17.86      0.45 o
   6   2   5     35.00     36.17      0.68 o
 -15   3   5     24.64     24.32      0.60 o
 -13   3   5      7.47      7.96      0.75 o
 -11   3   5     59.87     59.79      0.76 o
  -9   3   5     42.91     43.35      0.57 o
  -7   3   5     89.84     90.08      1.10 o
  -5   3   5     10.29     10.98      0.32 o
  -3   3   5     23.13     20.44      0.55 o
  -1   3   5     28.70     28.94      0.57 o
   1   3   5     16.96     16.56      0.32 o
   3   3   5     33.42     32.70      0.54 o
   5   3   5      5.31      5.60      0.99 <
   7   3   5     15.47     16.91      0.87 o
 -16   4   5     63.09     64.05      1.28 o
 -14   4   5     41.43     41.65      0.73 o
 -12   4   5     68.66     67.75      0.93 o
 -10   4   5     33.82     33.86      0.53 o
  -8   4   5     42.99     42.74      0.62 o
  -6   4   5     45.16     44.46      0.62 o
  -4   4   5     25.44     26.48      0.40 o
  -2   4   5     35.83     37.15      0.75 o
   0   4   5     14.72     15.09      0.36 o
   2   4   5     23.18     22.92      0.43 o
   4   4   5     36.88     36.63      0.65 o
   6   4   5     19.48     21.87      0.70 o
 -15   5   5     16.97     18.72      0.91 o
 -13   5   5     44.19     44.01      0.81 o
 -11   5   5     24.55     24.48      0.50 o
  -9   5   5     52.67     51.19      0.73 o
  -7   5   5     25.60     25.64      0.48 o
  -5   5   5     59.14     59.36      0.83 o
  -3   5   5     13.55     12.50      0.38 o
  -1   5   5     11.05     10.29      0.47 o
   1   5   5     33.66     32.82      0.53 o
   3   5   5     25.69     25.44      0.55 o
   5   5   5     13.43     14.16      1.14 o
 -14   6   5     60.69     62.29      1.42 o
 -12   6   5     21.76     22.25      0.69 o
 -10   6   5     47.44     46.85      0.75 o
  -8   6   5     25.13     24.53      0.51 o
  -6   6   5     42.61     42.12      0.65 o
  -4   6   5     30.92     30.10      0.55 o
  -2   6   5     21.36     20.78      0.42 o
   0   6   5     26.56     26.15      0.50 o
   2   6   5     31.04     30.77      0.61 o
   4   6   5      8.22      8.61      1.58 <
 -11   7   5     31.83     32.48      0.78 o
  -9   7   5     36.81     36.56      0.72 o
  -7   7   5     43.74     44.04      0.76 o
  -5   7   5     27.71     28.15      0.59 o
  -3   7   5     20.33     20.26      0.51 o
  -1   7   5     15.65     16.05      0.48 o
   1   7   5     24.74     25.17      0.63 o
 -10   8   5     13.38     13.72      0.82 o
  -8   8   5     43.80     44.44      0.87 o
  -6   8   5     23.03     23.52      0.66 o
  -4   8   5     34.97     35.10      0.82 o
  -2   8   5     19.96     21.13      0.67 o
   0   8   5     30.60     32.87      0.96 o
  -8  -8   6     56.39     57.56      1.51 o
  -6  -8   6     76.59     80.52      2.40 o
  -4  -8   6     74.19     73.66      2.85 o
 -11  -7   6     46.00     47.15      0.96 o
  -9  -7   6     52.76     52.55      1.00 o
  -7  -7   6     14.96     16.90      0.62 o
  -5  -7   6     18.11     19.36      0.50 o
  -3  -7   6     22.81     24.55      0.63 o
  -1  -7   6     27.53     27.25      0.83 o
 -14  -6   6     22.08     24.83      0.92 o
 -12  -6   6     30.73     32.55      0.78 o
 -10  -6   6     66.30     64.42      0.95 o
  -8  -6   6     94.84     92.01      1.31 o
  -6  -6   6    103.87    101.16      1.29 o
  -4  -6   6     93.78     92.44      1.22 o
  -2  -6   6     89.60     87.50      1.20 o
   0  -6   6     74.93     74.66      1.13 o
   2  -6   6     52.35     52.64      1.40 o
 -15  -5   6     55.08     55.39      1.16 o
 -13  -5   6     73.40     71.31      1.11 o
 -11  -5   6     62.57     61.51      0.92 o
  -9  -5   6     57.30     57.37      0.83 o
  -7  -5   6     28.11     28.39      0.45 o
  -5  -5   6      5.02      3.32      0.85 <
  -3  -5   6     27.93     28.40      0.49 o
  -1  -5   6     37.89     38.74      0.61 o
   1  -5   6     55.51     56.35      0.83 o
   3  -5   6     59.99     61.85      1.62 o
 -16  -4   6     22.19     24.67      0.90 o
 -14  -4   6     17.25     18.01      0.52 o
 -12  -4   6     61.53     60.62      0.85 o
 -10  -4   6     73.25     72.07      0.94 o
  -8  -4   6    123.04    120.24      1.48 o
  -6  -4   6    119.33    117.26      1.37 o
  -4  -4   6    136.10    132.47      1.64 o
  -2  -4   6    102.41    101.13      1.27 o
   0  -4   6     98.97     96.62      1.22 o
   2  -4   6     57.64     57.50      0.78 o
   4  -4   6     37.38     40.38      0.94 o
 -17  -3   6     43.22     44.59      1.00 o
 -15  -3   6     84.39     80.85      1.27 o
 -13  -3   6     70.88     68.37      1.00 o
 -11  -3   6     85.58     85.29      1.08 o
  -9  -3   6     46.21     46.32      0.61 o
  -7  -3   6     54.81     54.66      0.68 o
  -5  -3   6     14.09     13.28      0.37 o
  -3  -3   6     25.62     24.54      0.43 o
  -1  -3   6     66.61     64.96      0.86 o
   1  -3   6     50.01     50.62      0.66 o
   3  -3   6     76.92     75.84      1.09 o
   5  -3   6     67.42     69.07      1.35 o
 -16  -2   6      7.72      6.98      1.12 o
 -14  -2   6     51.85     50.43      0.78 o
 -12  -2   6     35.08     33.94      0.56 o
 -10  -2   6    109.70    108.95      1.37 o
  -8  -2   6     94.08     94.37      1.17 o
  -6  -2   6    175.29    172.87      1.99 o
  -4  -2   6    126.93    124.29      1.52 o
  -2  -2   6    146.71    144.15      1.74 o
   0  -2   6     73.34     73.12      0.88 o
   2  -2   6     88.67     86.31      1.14 o
   4  -2   6     27.30     28.31      0.60 o
 -17  -1   6     59.70     59.64      1.12 o
 -15  -1   6     66.80     65.78      0.96 o
 -13  -1   6     91.38     90.79      1.16 o
 -11  -1   6     90.44     88.98      1.13 o
  -9  -1   6     81.64     79.93      1.03 o
  -7  -1   6     33.03     32.49      0.45 o
  -5  -1   6     23.59     23.23      0.34 o
  -3  -1   6     33.39     33.45      0.45 o
  -1  -1   6     40.99     40.86      0.53 o
   1  -1   6     83.05     80.88      1.13 o
   3  -1   6     79.48     78.50      1.08 o
   5  -1   6     81.59     81.32      1.24 o
 -16   0   6     37.65     37.55      0.71 o
 -14   0   6      5.72      2.83      1.03 <
 -12   0   6     90.77     88.87      1.12 o
 -10   0   6     50.98     49.67      0.71 o
  -8   0   6    176.53    174.24      2.07 o
  -6   0   6    110.19    110.80      1.29 o
  -4   0   6    186.15    182.89      2.10 o
  -2   0   6     90.92     90.94      1.05 o
   0   0   6    141.89    136.06      1.74 o
   2   0   6     46.06     45.82      0.68 o
   4   0   6     61.99     60.30      1.00 o
 -17   1   6     58.63     58.59      1.18 o
 -15   1   6     66.77     66.39      0.98 o
 -13   1   6     90.43     90.70      1.16 o
 -11   1   6     91.47     90.55      1.13 o
  -9   1   6     79.54     78.38      0.98 o
  -7   1   6     31.64     31.27      0.44 o
  -5   1   6     25.38     25.44      0.37 o
  -3   1   6     30.90     31.11      0.47 o
  -1   1   6     42.07     41.70      0.58 o
   1   1   6     83.77     81.59      1.08 o
   3   1   6     81.15     79.58      1.13 o
   5   1   6     80.57     79.48      1.28 o
 -16   2   6      7.85      8.16      1.10 o
 -14   2   6     52.20     51.63      0.77 o
 -12   2   6     34.74     34.12      0.55 o
 -10   2   6    109.75    109.95      1.32 o
  -8   2   6     93.22     92.96      1.12 o
  -6   2   6    175.23    173.26      2.04 o
  -4   2   6    125.82    123.43      1.63 o
  -2   2   6    143.56    145.56      1.99 o
   0   2   6     73.14     72.63      0.89 o
   2   2   6     89.51     86.45      1.16 o
   4   2   6     26.91     27.35      0.58 o
 -17   3   6     42.73     44.99      1.02 o
 -15   3   6     81.64     79.74      1.15 o
 -13   3   6     69.12     68.20      0.90 o
 -11   3   6     85.61     85.88      1.03 o
  -9   3   6     46.85     47.39      0.62 o
  -7   3   6     54.34     54.25      0.72 o
  -5   3   6     13.91     14.26      0.43 o
  -3   3   6     25.01     25.10      0.52 o
  -1   3   6     65.74     64.39      1.07 o
   1   3   6     50.77     50.79      0.72 o
   3   3   6     77.74     76.47      1.09 o
   5   3   6     67.89     69.18      1.45 o
 -16   4   6     23.82     25.97      0.87 o
 -14   4   6     18.25     19.61      0.57 o
 -12   4   6     61.05     60.93      0.86 o
 -10   4   6     72.78     71.43      0.99 o
  -8   4   6    121.25    120.68      1.49 o
  -6   4   6    118.92    118.11      1.44 o
  -4   4   6    134.91    132.93      1.83 o
  -2   4   6    101.85     99.92      1.65 o
   0   4   6     99.16     96.40      1.66 o
   2   4   6     61.10     58.25      0.84 o
   4   4   6     38.90     41.71      1.22 o
 -15   5   6     52.17     54.52      1.04 o
 -13   5   6     73.14     72.34      1.24 o
 -11   5   6     60.57     60.12      0.87 o
  -9   5   6     58.94     57.96      0.84 o
  -7   5   6     27.95     27.91      0.47 o
  -5   5   6      7.32      4.93      0.80 o
  -3   5   6     28.15     29.30      0.62 o
  -1   5   6     38.26     38.64      0.79 o
   1   5   6     55.52     56.58      1.13 o
   3   5   6     59.27     61.10      1.48 o
 -14   6   6     22.49     25.50      0.84 o
 -12   6   6     32.58     33.94      0.80 o
 -10   6   6     66.44     65.92      0.97 o
  -8   6   6     94.59     91.34      1.35 o
  -6   6   6    102.35    100.64      1.40 o
  -4   6   6     92.45     92.32      1.36 o
  -2   6   6     90.24     88.46      1.61 o
   0   6   6     75.52     74.91      1.38 o
   2   6   6     51.29     52.68      1.49 o
 -11   7   6     46.39     47.71      0.97 o
  -9   7   6     51.42     51.02      0.89 o
  -7   7   6     17.40     18.02      0.60 o
  -5   7   6     18.97     19.65      0.63 o
  -3   7   6     21.98     23.40      1.01 o
  -1   7   6     27.47     28.74      0.86 o
  -8   8   6     56.47     57.76      1.27 o
  -6   8   6     77.73     80.90      1.74 o
  -4   8   6     69.06     72.36      1.60 o
 -11  -7   7     30.94     33.03      1.45 o
  -9  -7   7     29.77     32.86      1.27 o
  -7  -7   7     30.51     30.75      1.29 o
  -5  -7   7     10.17      9.92      1.20 o
  -3  -7   7     22.93     23.49      0.93 o
 -12  -6   7     13.85     14.45      1.00 o
 -10  -6   7     36.18     36.31      0.68 o
  -8  -6   7     19.77     20.29      0.54 o
  -6  -6   7     22.08     22.99      0.52 o
  -4  -6   7     22.02     22.82      0.55 o
  -2  -6   7     23.11     23.81      0.71 o
 -15  -5   7     18.54     20.29      0.84 o
 -13  -5   7     42.84     43.36      0.93 o
 -11  -5   7     23.41     22.70      0.46 o
  -9  -5   7     45.36     45.02      0.64 o
  -7  -5   7     22.71     21.27      0.50 o
  -5  -5   7     40.98     40.93      0.65 o
  -3  -5   7      4.70      5.75      1.18 <
  -1  -5   7     18.02     18.05      0.59 o
   1  -5   7     17.67     19.06      0.91 o
 -16  -4   7     69.35     69.57      1.42 o
 -14  -4   7     47.95     47.69      0.87 o
 -12  -4   7     49.90     50.44      0.78 o
 -10  -4   7     19.87     20.53      0.40 o
  -8  -4   7     20.57     21.14      0.36 o
  -6  -4   7     32.13     31.40      0.52 o
  -4  -4   7     21.64     21.52      0.44 o
  -2  -4   7     29.15     28.80      0.53 o
   0  -4   7     13.38     13.26      0.59 o
   2  -4   7     11.66     12.05      1.10 o
 -15  -3   7     30.38     30.72      0.66 o
 -13  -3   7     15.07     14.78      0.52 o
 -11  -3   7     66.27     65.86      0.89 o
  -9  -3   7     24.28     23.48      0.40 o
  -7  -3   7     51.32     49.09      0.73 o
  -5  -3   7      8.69      7.93      0.52 o
  -3  -3   7     32.58     33.14      0.52 o
  -1  -3   7     15.97     16.75      0.44 o
   1  -3   7      4.44      2.88      1.97 <
   3  -3   7     23.29     25.44      0.84 o
 -16  -2   7     56.66     56.30      0.99 o
 -14  -2   7     67.99     66.29      0.96 o
 -12  -2   7     43.39     42.87      0.64 o
 -10  -2   7     27.48     28.05      0.50 o
  -8  -2   7     13.97     14.47      0.33 o
  -6  -2   7     12.37     12.03      0.40 o
  -4  -2   7     18.12     19.20      0.38 o
  -2  -2   7     12.50     12.52      0.40 o
   0  -2   7     10.85     10.02      0.54 o
   2  -2   7     13.96     15.11      0.69 o
 -17  -1   7      9.25     11.15      1.08 o
 -15  -1   7     18.21     18.78      0.51 o
 -13  -1   7     49.68     50.14      0.73 o
 -11  -1   7     36.60     36.93      0.56 o
  -9  -1   7     51.96     50.74      0.70 o
  -7  -1   7     36.82     34.41      0.50 o
  -5  -1   7     42.37     43.19      0.58 o
  -3  -1   7     14.15     14.37      0.34 o
  -1  -1   7     13.66     14.55      0.37 o
   1  -1   7     25.10     24.80      0.50 o
   3  -1   7      6.37      7.85      1.30 <
 -16   0   7     73.57     71.61      1.16 o
 -14   0   7     59.18     56.97      0.83 o
 -12   0   7     27.81     27.68      0.48 o
 -10   0   7     33.30     33.27      0.53 o
  -8   0   7     16.41     16.64      0.34 o
  -6   0   7      8.64      7.64      0.39 o
  -4   0   7      9.49      9.69      0.32 o
  -2   0   7      9.11      8.51      0.38 o
   0   0   7      9.99      9.92      1.34 o
   2   0   7     15.37     15.89      0.53 o
 -17   1   7     10.03     10.94      1.05 o
 -15   1   7     19.37     19.78      0.54 o
 -13   1   7     50.30     50.03      0.72 o
 -11   1   7     37.70     37.96      0.55 o
  -9   1   7     50.93     50.08      0.65 o
  -7   1   7     36.31     34.74      0.50 o
  -5   1   7     41.61     42.10      0.61 o
  -3   1   7     15.62     15.86      0.42 o
  -1   1   7     14.86     14.50      0.36 o
   1   1   7     24.48     23.94      0.49 o
   3   1   7      6.83      9.17      1.25 <
 -16   2   7     57.91     57.43      1.10 o
 -14   2   7     66.18     64.57      0.93 o
 -12   2   7     43.11     43.11      0.63 o
 -10   2   7     26.97     27.47      0.42 o
  -8   2   7     10.91     10.84      0.35 o
  -6   2   7     11.00     11.60      0.41 o
  -4   2   7     18.51     19.11      0.42 o
  -2   2   7     11.12     11.38      0.64 o
   0   2   7      7.41      7.97      1.08 o
   2   2   7     13.01     13.84      0.57 o
 -15   3   7     30.87     30.55      0.59 o
 -13   3   7     14.78     15.21      0.45 o
 -11   3   7     66.00     65.76      0.84 o
  -9   3   7     23.34     23.74      0.42 o
  -7   3   7     49.62     48.88      0.78 o
  -5   3   7      8.50      8.40      0.58 o
  -3   3   7     32.46     33.00      0.60 o
  -1   3   7     16.07     17.43      0.64 o
   1   3   7      2.47      1.72      4.37 <
   3   3   7     23.37     25.13      1.00 o
 -16   4   7     67.62     68.08      1.21 o
 -14   4   7     47.60     48.15      0.86 o
 -12   4   7     49.43     49.91      0.71 o
 -10   4   7     16.85     17.87      0.50 o
  -8   4   7     20.16     20.71      0.43 o
  -6   4   7     31.33     31.71      0.58 o
  -4   4   7     20.83     20.87      0.57 o
  -2   4   7     27.33     27.59      0.66 o
   0   4   7     12.66     12.90      0.81 o
   2   4   7      9.65     12.13      1.50 o
 -15   5   7     17.08     18.94      0.77 o
 -13   5   7     44.36     44.21      0.77 o
 -11   5   7     22.57     23.16      0.50 o
  -9   5   7     45.03     45.34      0.68 o
  -7   5   7     20.78     19.98      0.71 o
  -5   5   7     41.69     41.56      0.81 o
  -3   5   7      4.52      5.78      1.42 <
  -1   5   7     16.93     17.15      0.71 o
   1   5   7     17.23     19.53      1.33 o
 -12   6   7     14.11     15.11      0.86 o
 -10   6   7     33.62     34.65      0.67 o
  -8   6   7     19.17     20.31      0.49 o
  -6   6   7     20.96     22.73      0.75 o
  -4   6   7     20.71     22.56      0.85 o
  -2   6   7     21.72     22.89      0.75 o
 -11   7   7     31.06     33.32      1.06 o
  -9   7   7     30.45     32.56      0.83 o
  -7   7   7     29.82     31.54      1.00 o
  -5   7   7      9.78      9.98      1.56 o
  -3   7   7     20.89     23.93      0.95 o
 -12  -6   8     50.54     52.96      1.71 o
 -10  -6   8     66.46     66.97      1.97 o
  -8  -6   8     69.64     68.64      1.90 o
  -6  -6   8     71.26     70.10      1.32 o
  -4  -6   8     75.70     74.93      1.50 o
 -13  -5   8     57.11     58.85      1.37 o
 -11  -5   8     40.55     41.20      0.73 o
  -9  -5   8     29.81     30.24      0.71 o
  -7  -5   8     10.41     11.63      0.85 o
  -5  -5   8     11.08     10.21      0.82 o
  -3  -5   8     33.72     35.25      0.73 o
 -14  -4   8     32.49     34.86      0.75 o
 -12  -4   8     74.93     74.20      1.10 o
 -10  -4   8     73.44     71.39      0.95 o
  -8  -4   8     94.18     91.94      1.28 o
  -6  -4   8     86.37     84.93      1.19 o
  -4  -4   8     98.24     96.14      1.29 o
  -2  -4   8     75.43     73.76      1.14 o
 -15  -3   8     69.45     69.26      1.06 o
 -13  -3   8     43.43     44.20      0.70 o
 -11  -3   8     60.33     59.71      0.82 o
  -9  -3   8     33.54     33.01      0.58 o
  -7  -3   8     26.40     26.29      0.51 o
  -5  -3   8     31.05     30.42      0.52 o
  -3  -3   8     39.40     38.95      0.60 o
  -1  -3   8     61.31     59.77      1.11 o
 -16  -2   8     10.01     11.82      0.83 o
 -14  -2   8     70.57     68.97      0.97 o
 -12  -2   8     49.44     49.01      0.72 o
 -10  -2   8     99.92     98.61      1.28 o
  -8  -2   8     79.93     78.94      1.05 o
  -6  -2   8    130.37    126.85      1.67 o
  -4  -2   8     88.06     86.62      1.12 o
  -2  -2   8     99.90     97.17      1.29 o
   0  -2   8     48.33     47.94      0.96 o
 -17  -1   8     50.70     52.29      1.04 o
 -15  -1   8     61.81     61.57      0.98 o
 -13  -1   8     80.71     78.81      1.06 o
 -11  -1   8     56.22     56.30      0.79 o
  -9  -1   8     37.16     37.05      0.54 o
  -7  -1   8     10.13      9.30      0.47 o
  -5  -1   8     20.10     19.91      0.42 o
  -3  -1   8     46.30     46.23      0.66 o
  -1  -1   8     59.02     58.88      0.94 o
   1  -1   8     72.55     71.80      1.71 o
 -16   0   8     41.63     42.87      0.78 o
 -14   0   8     20.62     20.73      0.51 o
 -12   0   8    110.21    106.15      1.39 o
 -10   0   8     65.20     63.72      0.89 o
  -8   0   8    127.63    125.34      1.50 o
  -6   0   8     72.81     73.02      0.87 o
  -4   0   8    133.86    132.39      1.59 o
  -2   0   8     73.82     72.73      0.96 o
   0   0   8     84.19     83.17      1.48 o
 -17   1   8     48.40     51.20      1.13 o
 -15   1   8     62.95     62.79      0.95 o
 -13   1   8     79.55     78.60      1.03 o
 -11   1   8     57.27     57.05      0.77 o
  -9   1   8     35.43     35.35      0.50 o
  -7   1   8      8.42      9.78      0.51 o
  -5   1   8     19.61     19.56      0.45 o
  -3   1   8     43.93     45.36      0.72 o
  -1   1   8     59.82     60.60      1.12 o
   1   1   8     70.20     71.11      1.68 o
 -16   2   8      9.77     10.58      0.94 o
 -14   2   8     72.48     70.17      0.99 o
 -12   2   8     49.18     48.56      0.70 o
 -10   2   8    100.64     99.07      1.22 o
  -8   2   8     77.96     77.80      1.08 o
  -6   2   8    129.61    127.76      1.77 o
  -4   2   8     88.67     86.51      1.22 o
  -2   2   8     98.74     97.85      1.43 o
   0   2   8     44.06     46.60      1.18 o
 -15   3   8     69.50     68.41      1.13 o
 -13   3   8     44.37     44.72      0.66 o
 -11   3   8     59.83     60.06      0.79 o
  -9   3   8     32.89     33.12      0.69 o
  -7   3   8     25.90     25.55      0.57 o
  -5   3   8     29.98     30.15      0.58 o
  -3   3   8     37.86     38.90      0.72 o
  -1   3   8     57.66     59.55      1.36 o
 -14   4   8     32.45     34.49      0.74 o
 -12   4   8     75.09     74.21      1.12 o
 -10   4   8     71.59     71.10      1.01 o
  -8   4   8     95.66     93.30      1.48 o
  -6   4   8     87.27     85.65      1.36 o
  -4   4   8     97.57     95.87      1.45 o
  -2   4   8     73.11     72.71      1.27 o
 -13   5   8     58.13     59.01      1.08 o
 -11   5   8     38.89     40.09      0.73 o
  -9   5   8     30.08     31.29      0.72 o
  -7   5   8      9.31     10.39      0.74 o
  -5   5   8      9.25      9.58      0.92 o
  -3   5   8     34.06     35.39      0.77 o
 -12   6   8     49.89     53.07      1.19 o
 -10   6   8     66.18     67.64      1.53 o
  -8   6   8     68.10     68.67      1.70 o
  -6   6   8     71.03     70.34      1.75 o
  -4   6   8     74.13     75.12      1.70 o
 -11  -5   9     19.05     20.86      1.53 o
  -9  -5   9     39.82     41.13      1.05 o
  -7  -5   9     12.74     14.25      0.90 o
 -14  -4   9     33.91     34.01      1.38 o
 -12  -4   9     35.51     36.52      0.96 o
 -10  -4   9     14.35     16.59      0.89 o
  -8  -4   9     14.63     16.00      0.74 o
  -6  -4   9     27.84     27.77      0.70 o
  -4  -4   9      5.04      3.25      1.22 <
 -15  -3   9     40.39     41.08      0.92 o
 -13  -3   9     18.88     19.91      0.52 o
 -11  -3   9     48.73     48.54      0.74 o
  -9  -3   9     17.84     17.61      0.56 o
  -7  -3   9     38.22     38.79      0.69 o
  -5  -3   9      7.87      7.66      0.78 o
  -3  -3   9     11.28     12.77      0.90 o
 -16  -2   9     43.42     43.91      0.85 o
 -14  -2   9     48.11     48.19      0.82 o
 -12  -2   9     31.69     32.16      0.60 o
 -10  -2   9     23.32     23.13      0.59 o
  -8  -2   9     14.84     15.15      0.55 o
  -6  -2   9      4.20      4.13      1.22 <
  -4  -2   9     12.03     11.88      0.53 o
  -2  -2   9      3.89      6.87      3.45 <
 -15  -1   9     24.59     25.93      0.55 o
 -13  -1   9     45.34     45.17      0.76 o
 -11  -1   9     34.18     32.74      0.59 o
  -9  -1   9     41.64     41.48      0.60 o
  -7  -1   9     23.90     24.72      0.47 o
  -5  -1   9     23.86     24.75      0.49 o
  -3  -1   9      4.75      5.28      1.49 <
 -16   0   9     42.04     42.96      0.77 o
 -14   0   9     45.82     44.63      0.73 o
 -12   0   9     37.39     36.68      0.64 o
 -10   0   9     27.69     27.31      0.49 o
  -8   0   9      2.81      4.25      1.28 <
  -6   0   9      8.81      8.97      0.48 o
  -4   0   9      5.18      6.29      1.83 <
  -2   0   9      7.37      7.84      2.84 <
 -15   1   9     26.58     26.97      0.57 o
 -13   1   9     46.05     45.47      0.75 o
 -11   1   9     34.70     33.59      0.58 o
  -9   1   9     39.76     40.18      0.57 o
  -7   1   9     23.23     24.90      0.48 o
  -5   1   9     23.18     24.75      0.53 o
  -3   1   9      5.05      5.45      1.75 <
 -16   2   9     43.77     44.25      0.89 o
 -14   2   9     47.00     46.98      0.78 o
 -12   2   9     32.94     33.07      0.55 o
 -10   2   9     21.36     22.12      0.54 o
  -8   2   9     12.29     13.16      0.60 o
  -6   2   9      4.89      4.71      1.09 <
  -4   2   9      8.60      9.71      0.84 o
  -2   2   9      3.81      6.32      3.90 <
 -15   3   9     39.30     40.61      0.94 o
 -13   3   9     17.90     20.16      0.53 o
 -11   3   9     48.03     48.79      0.78 o
  -9   3   9     18.14     17.95      0.57 o
  -7   3   9     38.07     38.74      0.75 o
  -5   3   9      6.81      8.18      1.03 o
  -3   3   9      9.99     12.63      0.90 o
 -14   4   9     31.97     34.32      0.92 o
 -12   4   9     33.47     35.94      0.76 o
 -10   4   9     14.77     16.58      0.69 o
  -8   4   9     12.86     15.28      0.61 o
  -6   4   9     25.77     26.72      0.76 o
  -4   4   9      3.83      2.73      1.87 <
 -11   5   9     18.80     20.33      0.95 o
  -9   5   9     39.32     41.60      1.08 o
  -7   5   9     10.92     13.83      1.11 o
 -11  -3  10     42.23     43.12      1.04 o
  -9  -3  10      9.48     11.00      0.94 o
  -7  -3  10      5.32      5.52      1.84 <
 -14  -2  10     54.28     54.96      1.35 o
 -12  -2  10     45.34     46.44      1.20 o
 -10  -2  10     95.31     92.98      1.62 o
  -8  -2  10     75.06     74.66      1.40 o
  -6  -2  10     85.87     86.35      1.80 o
 -15  -1  10     42.31     44.86      0.89 o
 -13  -1  10     49.32     48.96      0.97 o
 -11  -1  10     29.22     28.65      0.70 o
  -9  -1  10     17.46     17.78      0.62 o
  -7  -1  10     10.61     10.62      0.96 o
  -5  -1  10     15.68     23.27      2.03 o
 -14   0  10     28.01     28.98      0.73 o
 -12   0  10     92.28     89.93      1.37 o
 -10   0  10     60.12     60.28      0.95 o
  -8   0  10    101.31    100.92      1.64 o
  -6   0  10     58.64     60.48      1.65 o
 -15   1  10     44.39     46.29      0.86 o
 -13   1  10     47.85     48.28      0.84 o
 -11   1  10     27.41     29.17      0.66 o
  -9   1  10     15.08     17.02      0.59 o
  -7   1  10     10.35      9.70      1.06 o
  -5   1  10     23.62     24.14      1.72 o
 -14   2  10     54.80     55.90      1.03 o
 -12   2  10     43.87     45.58      0.86 o
 -10   2  10     92.56     93.17      1.43 o
  -8   2  10     74.55     74.03      1.41 o
  -6   2  10     84.69     87.50      1.82 o
 -11   3  10     39.78     42.57      0.88 o
  -9   3  10     10.33     11.13      0.77 o
  -7   3  10      6.18      6.41      1.12 <
